# Supplementary material for: Radon concentration in seawater as a geochemical indicator of submarine fault activity in the Yatsushiro Sea, Japan
Source: Sci Rep. 2024 Apr 15;14:8664. doi: 10.1038/s41598-024-59006-6 (PMC11018784; doi:10.1038/s41598-024-59006-6)
Supplement: Supplementary file 2 — Supplementary Table S1. [file 41598_2024_59006_MOESM2_ESM.xlsx]

## Sheet: Sheet1
Table S1. Calculated and measured results of 222Rn concentrations.
Site/Sample ID	Radon in water (Cw0) [Bq/m3]	Error [Bq/m3]	Radon in water (Cw(eq)) [Bq/m3]	Radon in gas (Ca(eq)) [Bq/m3]	Gas-Water volume ratio (Va/Vw)	Elapsed seconds [s]	Partition coefficient (Kd）	Temperature [ºC]	Longitude	Latitude	Sampling date
MC01	61.0293	34.7867	60.3786	29	1.85	5110	0.232019	23	130:20.168	32:12.532	2018-07-27 20:48:00
MC02	31.6764	25.6579	31.1831	15	1.85	7482	0.22887	23.5	130:18.725	32:13.529	2018-07-27 22:05:00
MC03	40.285	*	33.364	16	1.85	89851	0.235248	22.5	130:21.662	32:17.306	2018-07-28 02:38:00
MC04	22.6211	*	18.7382	9	1.85	89764	0.232019	23	130:24.537	32:18.844	2018-07-28 03:16:00
MC05	37.8413	30.6515	31.2303	15	1.85	91525	0.232019	23	130:24.62	32:18.826	2018-07-28 05:18:00
MC06	42.8517	-0.428517	35.3943	17	1.85	91134	0.232019	23	130:25.598	32:20.946	2018-07-28 05:55:00
MC07	199.758	91.8886	163.933	54	2.81	94210	0.2258	24	130:26.71	32:20.21	2018-07-28 16:04:00
MC08	52.0931	42.1954	42.5012	14	2.81	97000	0.2258	24	130:26.85	32:20.193	2018-07-28 17:15:00
MC09	82.1861	54.2429	66.8552	22	2.81	98410	0.22887	23.5	130:26.894	32:20.187	2018-07-28 18:02:00
MC10	n.m.	n.m.	n.m.	n.m.	n.m.	n.m.	n.m.	n.m.	130:27.117	32:20.099
MC11	86.5282	*	69.894	23	2.81	101762	0.22887	23.5	130:27.224	32:20.083	2018-07-28 20:03:00
MC12	141.439	89.1066	97.3446	32	2.81	178085	0.232019	23	130:20.434	32:17.459	2018-07-29 06:16:00
PC01	477.626	277.023	477.626	17	27.8636	0	0.232019	23	130:27.181	32:20.059	2018-07-28 08:39:00
PC02	n.m.	n.m.	n.m.	n.m.	n.m.	n.m.	n.m.	n.m.	130:27.07	32:20.069
PC03	377.21	105.619	377.21	124	2.81	0	0.232019	23	130:26.818	32:20.142	2018-07-28 10:26:00
PC04	486.219	116.693	486.219	160	2.81	0	0.22887	23.5	130:26.832	32:20.19	2018-07-28 12:36:00
PC05	306.926	95.147	306.926	101	2.81	0	0.22887	23.5	130:26.727	32:20.224	2018-07-28 13:50:00
PC06	66.7876	44.0798	66.7876	22	2.81	0	0.2258	24	130:24.623	32:18.826	2018-07-28 14:38:00
PC07	1223.06	195.69	1223.06	373	3.05319	0	0.2258	24	130:24.531	32:18.882	2018-07-28 15:20:00
PC08	167.385	71.9756	167.385	51	3.05319	0	0.22887	23.5	130:21.678	32:17.316	2018-07-28 21:31:00
PC09	94.205	63.1173	94.205	31	2.81	0	0.22887	23.5	130:18.697	32:13.546	2018-07-28 23:12:00
PC10	1069.24	224.54	1069.24	221	4.60294	0	0.235248	22.5	130:20.468	32:17.459	2018-07-29 07:49:00
PC11	85.2669	66.5082	85.2669	28	2.81	0	0.235248	22.5	130:20.061	32:12.514	2018-07-29 10:18:00
“*” indicates measurements for which we could not obtain error values. In these measurements, error values might not be properly displayed when the radon concentration is extremely low.
“n.m.” indicates measurements for which we were unable to obtain samples.
